# Supplementary material for: Depletion of Alpha-Melanocyte-Stimulating Hormone Induces Insatiable Appetite and Gains in Energy Reserves and Body Weight in Zebrafish
Source: Biomedicines. 2021 Aug 2;9(8):941. doi: 10.3390/biomedicines9080941 (PMC8392443; doi:10.3390/biomedicines9080941)
Supplement: Supplementary file 1 [file biomedicines-09-00941-s001.zip]

Archive with 1 entries (1 files):
- biomedicines-1296783-supplementary.pdf
